# Supplementary material for: Female Sexual Dysfunction and Pelvic Floor Muscle Function Associated with Systemic Sclerosis: A Cross-Sectional Study
Source: Int J Environ Res Public Health. 2022 Jan 5;19(1):612. doi: 10.3390/ijerph19010612 (PMC8744868; doi:10.3390/ijerph19010612)
Supplement: Supplementary file 1 [file ijerph-19-00612-s001.zip]

Archive with 1 entries (1 files):
- ijerph-1497781-supplementary.pdf
